# Supplementary material for: TH17 cells promote CNS inflammation by sensing danger signals via Mincle
Source: Nat Commun. 2022 May 3;13:2406. doi: 10.1038/s41467-022-30174-1 (PMC9064974; doi:10.1038/s41467-022-30174-1)
Supplement: Supplementary file 4 — Source Data) [file 41467_2022_30174_MOESM4_ESM.xlsx]

## Sheet: Figure 1
	Figure 1a		Mincle+/-			Mincle-/-
		TH0	1	1.41809	0.366025	0.232307	0.530298	0.717234
		TH1	0.410483	1.3045	0.210464	0.201552	0.199099	0.133421
		TH2	0.662872	1.04261	0.623912	1.01966	0.16868	0.718208
		TH17	26.566	28.9164	31.6844	0.186352	0.559591	0.464297
		Treg	0.909296	1.64211	0.738053	0.829975	0.442448	0.207104
	Figure 1b
	Figure 1c
		No	1	1.73624	0.926687
		IL-6	15.6598	10.3835	13.6058
		TGFβ	0.542405	1.83568	1.21741
		IL-1β	6.17812	4.22769	1.72231
		IL-23	1.68274	1.96189	2.67131
		IL-6+TGFβ	22.2845	19.8476	15.872
		IL-6+TGFβ+IL-1β	23.4841	12.2847	24.8328
		IL-6+TGFβ+IL-23	24.8348	13.4623	22.9856
		IL-6+TGFβ+IL-1β+IL-23	22.2277	18.4634	10.956
	Figure 1d	Th1		Th2		Th17		Treg
		Mincle+/-	Mincle-/-	Mincle+/-	Mincle-/-	Mincle+/-	Mincle-/-	Mincle+/-	Mincle-/-
		45.5	48.8	10.1	10.2	27.2	28	25.1	24
		47.6	45.1	11	11.3	29.5	29.5	24	26.4
		46.2	43.1	9.3	10.3	27.43	27.3	24.2	25.3
		44.1	46.2	11.23	9.34	30.12	31.2	27.4	26.4

## Sheet: Figure 2
	Figure 2a
			Minclef/+ Lck-Cre					Minclef/f Lck-Cre
	Figure 2b	0	0	0	0	0	0	0	0	0	0	0
		1	0	0	0	0	0	0	0	0	0	0
		2	0	0	0	0	0	0	0	0	0	0
		3	0	0	0	0	0	0	0	0	0	0
		4	0	0	0	0	0	0	0	0	0	0
		5	0	0	0	0	0	0	0	0	0	0
		6	0	0	0	0	0	0	0	0	0	0
		7	0	0	0	0	0	0	0	0	0	0
		8	0	0	0	0	0	0	0	0	0	0
		9	0	0	0	0	0	0	0	0	0	0
		10	0	0	0	0	0	0	0	0	0	0
		11	0	0	1	0	1	0	0	0	0	0
		12	0.5	0	1	1	1	0	0	0	0	0
		13	1	1	1.5	1	1	0	0	0	0.5	1
		14	2.5	2.5	2	2	2	0	0	1	1	1.5
		15	2.5	2.5	3	3	2	0	0.5	1	1	1.5
		16	3	3	4	3	2	1	1	2	1.5	1.5
		17	3	4	4	4	2	2	1	2	2	2
		18	2	4	4	4	2	1	1	2	2	2
		19	4	3	2	2	2	1	1	1	2	1
		20	3	3	2	2	2	1	1	1	2	1
		21	3	2	2	1	1	1	1	0.5	2	1
		22	3	2	1	1	1	1	1	0.5	1	1
	Figure 2c		Lck-Cre-Minclef/+				Lck-Cre-Minclef/f
		CD4	3.19	3.42	2.45	2.88	1.19	1.52	1.69	2.13
		CD8	0.675	0.685	0.851	0.76	0.511	0.306	0.325	0.41
		Ly6G	5.68	9.03	11.9	10.21	1.1	1.93	2.36	2.42
		F4/80	4.94	7.58	10.3	11.32	2.41	2.37	2.91	3.12
	Figure 2e		Lck-Cre-Minclef/+				Lck-Cre-Minclef/ff
		Il17a	0.37797	0.157154	0.256783	1.03645	3.5342e-06	0.00264582	5e-06	0.0901847
		Ifng	1.00497	1.52816	0.442904	1.48194	0.0061393	0.0625185	0.0343428	0.0301179
		Tnf	0.773248	1.00123	0.460311	1.20981	0.0146786	0.152207	0.33298	0.0190661
		Csf2	0.370709	1.00037	0.381578	0.338173	0.0342603	0.111803	0.149254	0.0212164
		Ccf20	1.00217	1.20052	0.745075	1.25173	0.849493	0.76903	0.183842	0.296736
		Cxcl1	1.00369	0.745404	0.601103	0.570962	0.292398	0.123203	0.162596	0.0646677
		Cxlc9	0.635589	1.00002	0.72372	1.46344	8.1897e-05	0.0323311	0.0109276	0.013256
		Mmp9	1.28093	0.71406	1.0007	0.94007	0.00910667	0.140845	0.164721	0.0917539
		Il1b	0.73026	1.07943	1.00002	0.872198	0.374028	0.000192842	0.0477677	0.00773126
		Il18	1.15549	1.00002	0.723515	0.800994	0.00871	0.0866553	0.0800897	0.0166799
	Figure 2g		Minclef/+ Lck-Cre				Minclef/f Lck-Cre
		IL-10	5.2	4.1	7.3	3.4	6.2	4.7	6.1	3.1
		IFN-γ	18.9	21.6	22.3	30.1	21.4	15.8	18.3	17.4
		IL-17	10.2	9.6	7.3	6.9	1.3	3.4	2.5	4.1
		GM-CSF	12.5	11.2	19.2	16.1	5.3	6.9	4.4	2.4

## Sheet: Figure 3
	Figure 3a		Lck-Cre Minclef/+				Lck-Cre Minclef/f
		0	71.3843	0	85.6611	0	0	0	0	0
		0.1	325.025	347.028	390.031	416.433	476.485	685.162	571.782	822.194
		1	664.995	543.617	797.994	652.34	626.553	739.37	751.864	887.245
		5	1870.65	1807.39	2244.79	2168.87	1674.59	2430.08	2009.51	2916.1
		25	6693.6	6293.01	8032.32	7551.61	8152.22	7006.9	9162.66	9128.29
	Figure 3b		Lck-Cre Minclef/+				Lck-Cre Minclef/f
		0	0	0	0	0	0	0	0	0
		0.1	99.1567	136.671	109.072	150.338	89.3646	69.082	98.3011	75.9902
		1	309.68	299.975	340.647	329.972	268.589	330.548	295.448	363.602
		5	585.121	564.22	643.633	620.641	639.317	581.958	703.248	640.154
		25	1631.94	2361.75	1795.13	2597.92	2228.08	1851.35	2450.88	2036.48
	Figure 3c		Lck-Cre Minclef/+				Lck-Cre Minclef/f
		0	21.5587	0	23.7146	0	0	0	0	8.08398
		0.1	76.9575	36.2125	84.6532	39.8338	77.6825	60.0106	85.4507	66.0116
		1	36.6293	70.1667	40.2923	77.1833	73.97	35.7608	81.367	39.3369
		5	103.216	165.042	113.537	181.546	126.222	103.235	138.844	113.559
		25	444.979	416.377	489.477	458.015	406.473	415.481	447.12	457.029
			Lck-Cre-Minclef/+->WT					Lck-Cre-Minclef/f->WT
		0	0	0	0	0	0	0	0	0	0	0
		1	0	0	0	0	0	0	0	0	0	0
		2	0	0	0	0	0	0	0	0	0	0
		3	0	0	0	0	0	0	0	0	0	0
		4	0	0	0	0	0	0	0	0	0	0
		5	0	0	0	0	0	0	0	0	0	0
		6	0	0	0	0	0	0	0	0	0	0
		7	0	0	0	0	0	0	0	0	0	0
		8	0	0	0	0	0	0	0	0	0	0
		9	0	0	0	0	0	0	0	0	0	0
		10	0	0	0	0	0	0	0.5	0	0	1
		11	0	0	1	0	1	0.5	0.5	0	0	1
		12	1	0.5	1	1	1	1	1	1	2	1
		13	2	2	1.5	2	1	2	2	2	3	1
		14	3	3	2	2	2	2	3	4	3.5	3
		15	3	3	4	4	2	3	3	4	4	4
		16	3	3	4	4	3	4	3	4	4	2
		17	3.5	4	4	3	3	3	3	3	3	2
		18	4	3	3	3	3	3	3	2	3	2
		19	3	3	1.5	3	3	2	3	2	2	2
		20	2.5	2	1.5	3	3	2	2	1	2	1
		21	1	2	1	3	2	1	2	1.5	1	1
		22	1	1	1	1.5	1	1	1	1	1	1
			Lck-Cre-Minclef/+->WT					Lck-Cre-Minclef/f->WT
		0	0	0	0	0	0	0	0	0	0	0
		1	0	0	0	0	0	0	0	0	0	0
		2	0	0	0	0	0	0	0	0	0	0
		3	0	0	0	0	0	0	0	0	0	0
		4	0	0	0	0	0	0	0	0	0	0
		5	0	0	0	0	0	0	0	0	0	0
		6	0	0	0	0	0	0	0	0	0	0
		7	0	0	0	0	0	0	0	0	0	0
		8	0	0	0	0	0	0	0	0	0	0
		9	0	0	0	0	0	0	0	0	0	0
		10	0	0	0	0	0	0	0.5	0	0	0
		11	1	0	1	0	1	0.5	0.5	0	0	0
		12	1	0	1	1	1	0.5	1	0	0	0
		13	2	1	1.5	3	1	0.5	1	0.5	0	0
		14	3	2.5	2	3	2	0.5	1	1	1	0.5
		15	3	3	4	4	4	1	1	1.5	1	1
		16	4	3	4	4	4	2	1.5	1	1	1
		17	4	4	4	4	3	2	1.5	2	1	1
		18	4	4	4	4	3	2	1.5	2	1	1
		19	3	4	3	3	3	2	1.5	1	1.5	1
		20	3	3	3	3	2	1.5	1.5	1	1	1
		21	2	3	3	2	2	1.5	1.5	1	1	0.5
		22	2	3	3	2	2	1	1.5	1	1	1
	Figure 3f		Lck-Cre-Minclef/+				Lck-Cre-Minclef/f
		CD4	3.19	3.42	4.45	4.12	1.39	1.52	2.19	1.291
		CD8	0.675	0.685	0.851	1.01	0.511	0.306	0.325	0.823
		Ly6G	2.68	3.03	3.21	2.42	1.1	1.93	1.36	0.52
		F4/80	1.94	2.58	2.3	3.152	1.41	1.37	0.91	1.1
	Figure 3h		Lck Mf/+--> rag1-/-				Lck Mf/f--> rag1-/-
		Day 3	1.2	1.3	1.7	1.5	1.6	1.3	1.4	1.2
		Day 6	2.9	3.3	3.4	4.2	3.1	3.3	3.2	3.6
		Day 10	9.8	11	7.8	8.7	5.2	5.5	4.1	6.2
	Figure 3i		Lck Mf/+--> rag1-/-				Lck Mf/f--> rag1-/-
		Day 3	0.24	0.234	0.357	0.18	0.304	0.247	0.252	0.532
		Day 6	0.609	0.726	0.714	1.092	0.558	0.627	0.736	0.828
		Day 10	2.352	2.97	1.872	1.74	0.988	1.21	0.738	1.179
	Figure 3j	Lck Mf/+ -> rag1-/-	Lck Mf/f -> rag1-/-
		40	20
		33	16.6
		25	12.5
		50	20
		40	10

## Sheet: Figure 4
	Figure 4a		Lck-Cre Minclef/+				Lck-Cre Minclef/f
		NT	25.4	24.1	25.6	26.2	24.3	25.1	23.3	25.2
		β-GluCer	34.2	36.1	32.1	33.6	23.2	26.1	22.9	21.6
	Figure 4b		Lck-Cre Minclef/+				Lck-Cre Minclef/f
		NT	60.2	61	60.4	57.2	59.2	58.9	63.2	60.2
		β-GluCer	71.5	74.2	71.4	72.1	60.4	60.2	63.2	61.8
	Figure 4c		Minclef/+ Lck-Cre NT			Minclef/f Lck-Cre NT			Minclef/+ Lck-Cre + Glu			Minclef/f Lck-Cre + Glu
		Il17a	1	1.17584	1.09985	1.17781	1.04047	1.06542	5.73052	5.23055	5.15473	1.11004	1.10986	1.51435
		Il17f	1	1.10058	1.26339	1.2654	1.10112	0.998563	8.88687	7.58323	6.37462	1.10011	1.01919	1.25079
		Rora	1.38275	2.11621	1.55394	1	1.51035	1.36751	2.7328	3.2371	3.73447	1.52259	1.38341	1.20466
		Rorc	1.08598	1.07092	1.14104	1	1.14007	1.00775	1.30835	1.56118	1.50675	1.16324	0.912843	0.84444
		Il21	1.80768	2.47867	1.82771	1	1.21556	1.50271	3.11066	3.51216	5.03798	1.80652	1.76771	1.71637
		Ccr6	1	1.11052	1.03842	1.11073	1.03568	1.2116	1.24099	1.53791	1.64002	0.99918	1.11053	1.11739
		Il1r	1.37627	1.21869	1.12055	1	1.37627	1.17796	3.24909	4.79518	7.03846	1.21869	0.874478	0.574145
		Ahr	1	1.04935	1.39884	1.30655	1.11968	1.3795	1.67352	1.93166	2.47995	1.16603	1.0986	0.922844
		Csf2	1.39424	1.62667	1.72759	1	1.82523	2.31162	4.18017	3.10707	2.77695	0.997674	1.58453	1.18328
		Ifng	1	1.62759	1.71345	1.71345	1.6276	2.17442	2.24614	3.08247	2.78018	1.6276	0.997811	0.650215
		Gata3	1	1.45768	1.21019	1.20057	1.15018	1.37347	1.11925	1.35926	0.822488	1.01755	1.08372	1.11032
		Foxp3	1.11491	1.10754	1.43026	1	1.25778	1.42607	2.16327	1.9129	2.86528	1.41732	2.86528	2.2583

## Sheet: Figure 5
	Figure 5e		No			β-GluCer
		WT	1.95345	1.8217	2.57238	35.648	44.3006	42.9359
		Minclef/f Lck-Cre	2.53492	3.04162	2.19852	2.79977	0.116349	1.93679
		WT	2.6747	0.329226	1.3754	27.7218	32.4646	36.4721
		NLRP3-/-	0	3.13425	0	0	1.06313	0.129649
		WT	0	3.41927	0	23.6406	36.1087	33.1726
		ASCf/f Lck-cre	2.01069	0	1.28539	3	0	0
	Figure 5f		No			β-GluCer
		WT	1	1.172	0	8.273	9.182	11.618
		Minclef/fLck-Cre	0.858	1.191	1.028	1.128	1.312	1.394
		WT	1.121	1.114	1.029	11.147	9.836	10.933
		NLRP3-/-	1.098	1.002	1.016	1.101	1.012	1.003
		WT	1.108	0.864	0.936	7.821	11.279	13.275
		ASCf/fLck-Cre	1.092	1.228	1.275	1.081	1.329	1.282
	Figure 5g	NT	β-GluCer	β-GluCer+YVAD-fmk	β-GluCer+IETD-fmk
		2.412	36.423	28.523	10.423
		1.41	42.523	37.423	6.274
		0	38.293	36.3	9.34
	Figure 5h

## Sheet: Figure 6
	Figure 6a		Naive				EAE
		d18:1/16:0	25.526	22.292	21.934	24.872	38.264	37.283	51.466	48.827
		d18:1/18:0	1.432	1.554	1.7	1.719	1.848	2.556	2.45	2.482
		d18:1/20:0	1.04	0.946	1.148	1.582	1.216	1.906	1.844	1.792
		d18:1/22:0	4.558	4.094	4.144	4.081	4.864	7.218	6.812	8.956
		d18:1/24:0	4.734	3.488	3.722	3.582	4.648	5.148	5.384	5.692
		d18:1/24:1	13.776	14.396	15.424	12.682	21.462	15.926	24.916	25.182
	Figure 6b		PBS								β-GluCer
		0	0	0	0	0	0	0	0	0	0	0	0	0	0	0	0	0	0	0
		1	0	0	0	0	0	0	0	0	0	0	0	0	0	0	0	0	0	0
		2	0	0	0	0	0	0	0	0	0	0	0	0	0	0	0	0	0	0
		3	0	0	0	0	0	0	0	0	0	0	0	0	0	0	0	0	0	0
		4	0	0	0	0	0	0	0	0	0	0	0	0	0	0	0	0	0	0
		5	0	0	0	0	0	0	0	0	0	0	0	0	0	0	0	0	0	0
		6	0	0	0	0	0	0	0	0	0	0	0	0	0	0	0	0	0	0
		7	0	0	0	0	0	0	0	0	0	0	0	0	0	0	0	0	0	0
		8	0	0	0	0	0	0	0	0	0	0	0	0	0	0	0	0	0	0
		9	1	0	0	0	0	0	0	0	0	0	0	0	0	0	0	1	1	0
		10	1	0	0	1	1	1	0	0	0	1	0	1	0	0	1	1	1	1
		11	1	0	1	1	1	1	0	0	1	1	1	1	0	1	1	1	1	2
		12	2	1	2	2	2	2	0	0	1	2	2	2	1	1	2	2	2	2
		13	2	2	2	2	2	2	0	0	3	2	3	3	2	3	2	3	3	2
		14	3	2.5	3	3	2	3	0	0	4	3.5	5	5	3	4	3.5	3.5	5	3
		15	3	3	3	3	2	3	0	0	5	4	5	5	4	5	4	3.5	5	3.5
		16	3	3	3	3	1.5	3	0	0	4	4	5	5	5	4	4	4	5	3.5
		17	3	3	3	3	1.5	3	0	0	4	4	5	5	5	4	4	4	5	4
		18	2.5	2.5	2.5	2.5	1.5	2.5	0	0	3.5	3.5	5	5	5	3.5	3.5	3.5	5	4
		19	2	2.5	2	2	1	2	0	0	3	3	5	5	5	3	3	3.5	5	4
		20	1.5	2	1.5	1	1	1	0	0	2	2.5	5	5	5	3	2.5	3	5	4.5
		21	1.5	2	1	1	1	1	0	0	1.5	2.5	5	5	5	3	2	3	5	4.5
		22	1	1.5	1	1	1	1	0	0	1.5	2	5	5	5	3	2	3	5	4
		23	1	1.5	1	1	1	1	0	0	1	2	5	5	5	2.5	2	3	5	3
		24	1	1	1	0.5	1	1	0	0	1	2	5	5	5	2.5	2	2	5	3
		25	1	1	1	0.5	1	1	0	0	1	2	5	5	5	2	1	1	5	2
	Figure 6d		PBS			β-GluCer
		CD4	5.1827	5.864	3.317	18.3286	17.519	13.3921
		CD8	0.08341	0.2531	0.1671	0.8467	1.6691	1.0835
		F4/80	0.8412	2.5923	0.8334	3.3015	1.6895	2.5119
		Ly6G	7.5628	6.8915	6.6187	21.9914	19.1418	17.4922
	Figure 6e		PBS				β-GluCer
		IL17a+	15.1	13.9	12.2	13.8	22.4	20.9	25.1	27.2
		IL17a+IFNγ+	4.9	6.2	4.1	3	6.9	9.5	11	14.8
		IFNγ+	21.3	22.6	24.9	21.6	21.1	24.3	28.6	21.3
	Figure 6f		EtOH					AMP-DNM
		0	0	0	0	0	0	0	0	0	0	0
		1	0	0	0	0	0	0	0	0	0	0
		2	0	0	0	0	0	0	0	0	0	0
		3	0	0	0	0	0	0	0	0	0	0
		4	0	0	0	0	0	0	0	0	0	0
		5	0	0	0	0	0	0	0	0	0	0
		6	0	0	0	0	0	0	0	0	0	0
		7	0	0	0	0	0	0	0	0	0	0
		8	0	0	0	0	0	0	0	0	0	0
		9	0	0	0	0	0	0	0	0	0	0
		10	0.5	0.5	0.5	0.5	0.5	0.5	0.5	0	0.5	0
		11	1.5	1.5	1	0.5	0.5	1.5	2.5	0	0.5	1
		12	2.5	2	1.5	2.5	1.5	2	2.5	0	0.5	1
		13	3.5	2.5	1.5	3	3	2.5	3.5	0	0.5	1
		14	4	3	2.5	3	3	2.5	2.5	0	0.5	1.5
		15	4	3	3	3.5	3.5	2.5	3.5	0	1	1.5
		16	4.5	4	4	4	2.5	2	3	0	1	1.5
		17	4.5	4	4	4	2.5	1.5	3	0	1	1.5
		18	4.5	4	4.5	4.5	2.5	1.5	2.5	0	1	1.5
		19	4	3	4.5	3	2.5	1	1.5	0	1.5	1
		20	4	3	4.5	3	2	1	1.5	0	1.5	0.5
		21	4	3	4	3	1	1	1.5	0	1.5	0.5
		22	3	2	4	2	1	0.5	1	0	1	0.5
		23	3	2	4	2	1	0.5	1	0	1	0.5
		24	2	2	3	2	1	0.5	0.5	0	0.5	0.5
		25	2	2	3	2	1	0.5	0.5	0	0.5	0.5
	Figure 6h		EtOH				AMP-DNM
		CD4	15.1	11	9.4	11.9	2.5	5.2	4.6	6.2
		CD8	1.1	0.9	2	1.2	0	0	0.1	1.1
		F4/80	2.2	3.1	1.9	4.2	1.1	1.4	0.8	1.2
		Ly6G	19	22.1	21.6	21.3	12.2	1.9	9.6	14

## Sheet: Figure 7
	Figure 7a		Lck-Cre Minclef/+				Lck-Cre Minclef/f
		Naive	14.1	13.6	13.5	14.5	13.2	15	13.5	14.1
		EAE+EtOH	26.5	29.1	29.3	30.5	17.3	17.4	19.5	18.9
		EAE+AMP-DNM	24.7	18.9	19.1	24.7	17.4	18.7	18	16.7
	Figure 7b		Naive+vehicle			EAE+vehicle					EAE+AMP-DNM
		d18:1/16:0	23.88	27.44	28.52	31.46	14.88	13.01	18.38	19.34	17.1	18.58	13.19	11.91
		d18:1/18:0	2.12	3.04	1.4	5.04	10.04	6.52	5.44	3.62	4.42	1.34	1.31	2.6
		d18:1/20:0	1.16	1.24	0.36	3.64	5.46	8.32	3.8	2.62	2.14	1.1	0.52	1.18
		d18:1/22:0	1.5	3.68	1.02	7.42	6.92	8.19	7.08	6.18	4.72	1.8	1.72	2.4
		d18:1/24:0	1.56	4.88	1.14	9.4	15.34	12.9	11.12	6.9	4.42	2.52	1.78	4.64
		d18:1/24:1	7.2	11.46	6.02	17.26	33.18	28.1	21.22	17.91	12.34	7.26	5.98	9.94
	Figure 7c		Lck-Cre Minclef/+				Lck-Cre Minclef/f
		NT	12.9	14.5	11.2	12.4	11.3	12.5	12.1	10
		AMP-DNM	14.4	13	13.2	12.9	12.4	14.8	12.3	13.1
		TNFa	20.5	20.3	19.6	18.6	15.8	13	15	14.32
		TNFa+AMP-DNM	16.2	12.8	15.7	11.3	14.2	16.2	12.2	11.32
	Figure 7d		Vehicle			AMP-DNM			TNFa			EAE+AMP-DNM
		d18:1/16:0	11.811	5.506	6.271	4.061	5.617	3.158	10.943	26.601	14.616	8.906	1.126	4.048
		d18:1/18:0	0.36	0.255	0.131	0.313	0.434	0.291	63.206	68.25	28.588	46.351	6.843	21.068
		d18:1/20:0	0.29	0.202	0.195	0.192	0.219	0.204	7.667	9.558	5.007	6.119	1.095	2.781
		d18:1/22:0	0.811	0.706	0.916	0.553	0.799	0.495	25.923	28.657	20.533	18.312	3.512	8.323
		d18:1/24:0	0.607	0.504	0.862	0.427	0.545	0.718	26.469	25.798	19.144	15.115	3.173	6.87
		d18:1/24:1	3.668	1.798	2.162	1.391	1.835	1.573	124.176	142.918	114.11	84.778	21.583	38.535

## Sheet: sFigure 1
	sFigure 1a	Clec1a	Clec1b	Clec2d	Clec2e	Clec2g	Clec2h	Clec2i	Clec2l	Clec3a	Clec3b	Clec4a1	Clec4a2	Clec4a3	Clec4a4	Clec4b1	Clec4b2	Clec4d	Clec4e	Clec4f	Clec4g	Clec4n	Clec5a	Clec7a	Clec9a	Clec10a	Clec11a	Clec12a	Clec12b	Clec14a	Clec16a	Clec18a
		0	1.1234	0.792063	2	1.0996	1.2971	0.9936	0.6	0	0.533333	1.3806	1.5163	1.3646	0	0.960375			6.77778		0	1.17428	13.5714	1.9661	1.051	2.5	2	2.9925		0	1.0413	0.8745
	sFigure1b	Clec1a	Clec1b	Clec2d	Clec2e	Clec2g	Clec2h	Clec2i	Clec2l	Clec3a	Clec3b	Clec4a1	Clec4a2	Clec4a3	Clec4a4	Clec4b1	Clec4b2	Clec4d	Clec4e	Clec4f	Clec4g	Clec4n	Clec5a	Clec7a	Clec9a	Clec10a	Clec11a	Clec12a	Clec12b	Clec14a	Clec16a	Clec18a
		0.602657	2.0524	0.706026	0.715524	0.36412	0.439099	0.3588	0.763068	0	0	2.68614	0.656199	0.432936	0.318862	0	0		8.85528	1.13237	1.25446	3.1418	4.91046	27.592	0.473574	0.617265	2.2554	0.797181	0.60091	3.57535	0.8292	1.3449
	sFigure1c		Clec1b	Clec2d	Clec2e	Clec2f	Clec2g	Clec2h	Clec2i	Clec2l	Clec2m	Clec3a	Clec3b	Clec4a1	Clec4a2	Clec4a3	Clec4a4	Clec4b1	Clec4b2	Clec4d	Clec4e	Clec4f	Clec4g	Clec4n	Clec5a	Clec7a	Clec9a	Clec10a	Clec11a	Clec12a	Clec12b	Clec14a	Clec16a	Clec18a
		Type A	3.63	0.878721	0.576923		2.66327	1.32227	0.866466		0		1.5	3	9.92975	2.66514	1.37234	2.57143	11.4643		17.4375		0	5.39683	41.3172	6.51708	0.927632	0.352941	1.29412	6.9439			1.32754	0.75
		Type B	10.32	1.94952	0.461538		3.79592	3.90995	2.23974		1.5		1.5	9.6	62.3388	10.2298	3.25532	8.28571	59.5714		160.078		1	11.4762	355.014	38.8478	1.65789	0.4375	1.75	40.6098			1.75888	0.75
	sFigure 1d		Mincle+/-			Mincle-/-
		Th0	1	0.707413	0.84672	1.50496	1.19642	0.364376
		Th1	3.12822	2.8452	3.50206	4.30095	4.04741	1.99714
		Th2	0.231977	0.266524	0.828502	1.15421	0.434353	0.527661
		Th17	14.2866	11.3287	7.49544	13.7575	13.4054	9.07658
		Treg	0.464058	0.269494	0.124231	0.346753	0.48632	0.453748
			Mincle+/-			Mincle-/-
		Th0	1	1.5165	1.10935	1.07335	1.23966	0.457363
		Th1	0.446526	0.370649	0.871791	0.873027	0.435848	0.497587
		Th2	2.88966	0.425126	2.88144	3.03953	4.63591	3.26419
		Th17	8.19242	9.05347	8.79885	9.0751	8.12868	7.78278
		Treg	0.423355	0.650485	0.367975	0.36643	0.119401	0.575599
			Mincle+/-			Mincle-/-
		Th0	1	0.52876	1.50296	0.896206	1.47565	0.99675
		Th1	0.252127	0.352127	0.152127	0.232127	0.252127	0.242127
		Th2	5.07824	5.57824	5.92728	7.26907	6.26907	5.17697
		Th17	4.88692	2.06642	3.06642	4.48057	2.01905	3.01905
		Treg	8.85595	14.2917	12.2917	8.5287	13.5879	15.5879
	sFigure 1e					sFIgure 1f

## Sheet: sFigure 2
	sFigure 2c		Mincle+/+					Minclef/f
		0	0	0	0	0	0	0	0	0	0	0
		1	0	0	0	0	0	0	0	0	0	0
		2	0	0	0	0	0	0	0	0	0	0
		3	0	0	0	0	0	0	0	0	0	0
		4	0	0	0	0	0	0	0	0	0	0
		5	0	0	0	0	0	0	0	0	0	0
		6	0	0	0	0	0	0	0	0	0	0
		7	0	0	0	0	0	0	0	0	0	0
		8	0	0	0	0	0	0	0	0	0	0
		9	0	0	0	0	0	0	0	0	0	0
		10	0	0	0	0	0	0	0	0	0	0
		11	0	0	1	0	0	0	0	0	0	0
		12	0.5	1	1	1	1	0.5	0	0.5	1	1
		13	1	1.5	2	1.5	1	1	0	1	1.5	1
		14	2	2	2	2	2	2.5	1	1	2	2
		15	2.5	2	4	3	2.5	2	1	3	3	2.5
		16	2.5	2.5	4.5	3.5	2	3	1	3	3	2
		17	3	3	3	4	3	4	1.5	3	4	2
		18	3	3.5	3	3	2	4	2	3	3.5	2
		19	3	3	2.5	2.5	2	3	2	3	3	2
		20	3.5	2	2	2.5	2	3	1	2	3	2
		21	2	1	2	2	1	2	1	2	2	1
		22	2	1	1	1	1	2	1	2	2	1
	sFigure 2d		CD4-Cre-Minclef/+						CD4-Cre-Minclef/f
		0	0	0	0	0	0	0	0	0	0	0	0	0
		1	0	0	0	0	0	0	0	0	0	0	0	0
		2	0	0	0	0	0	0	0	0	0	0	0	0
		3	0	0	0	0	0	0	0	0	0	0	0	0
		4	0	0	0	0	0	0	0	0	0	0	0	0
		5	0	0	0	0	0	0	0	0	0	0	0	0
		6	0	0	0	0	0	0	0	0	0	0	0	0
		7	0	0	0	0	0	0	0	0	0	0	0	0
		8	0	0	0	0	0	0	0	0	0	0	0	0
		9	0	0	0	0	0	0	0	0	0	0	0	0
		10	0	0	0	0	0	0	0	0	0	0	0	0
		11	0	0	1	0	1	0	0	0	0	0	0	0
		12	0.5	0	1	1	1	1	0	0	0	0	0	0
		13	1	1	2	1.5	2	1	0	0	0.5	0.5	0	0
		14	2.5	1	2	2	2	2	0.5	0.5	1	1	1	1
		15	2	1.5	4	3	4	2.5	0.5	0.5	1	1.5	1	1.5
		16	3	2	4.5	3	2	4.5	1	1	2	2	2.5	2
		17	4	3	4	4	2	4	1	1	2	2	2.5	2.5
		18	4	4	4	3	3	4	2	2	2.5	2	2	2.5
		19	3	4	2	2	3	4	1	1	2	2	2	2
		20	3	3	2	2	2	2	1	1	2	1.5	2	1.5
		21	2	2	2	1	1	2	1	1	0.5	1	1	1.5
		22	2	1	1	1	1	1	1	1	0.5	1	0.5	1
	sFigure 2f		CD4-Cre-Minclef/+WT				CD4-Cre-Minclef/fWT
		CD4	3.89	5.2	4.76	6.39	0.85	0.36	0.62	1.33
		CD8	1.52	2.43	1.73	3.28	0.62	0.19	0.32	0.86
		Ly6G	6.67	9.98	8.24	11.52	1.46	0.65	1.01	1.97
		F4/80	2.16	2.59	2.71	1.57	0.52	0.16	0.43	0.86
	sFigure 2g		Lysm-Cre Minclef/+					Lysm-Cre Minclef/f
		0	0	0	0	0	0	0	0	0	0	0
		1	0	0	0	0	0	0	0	0	0	0
		2	0	0	0	0	0	0	0	0	0	0
		3	0	0	0	0	0	0	0	0	0	0
		4	0	0	0	0	0	0	0	0	0	0
		5	0	0	0	0	0	0	0	0	0	0
		6	0	0	0	0	0	0	0	0	0	0
		7	0	0	0	0	0	0	0	0	0	0
		8	0	0	0	0	0	0	0	0	0	0
		9	0	0	0	0	0	0	0	0	0	0
		10	0.5	0	0	0	0	0.5	0	0	0	0
		11	1	0	1	0	0	0.5	0.5	0	0	0
		12	0.5	1	1	1	1	1	0.5	0.5	1	1
		13	1	1.5	2	1.5	1	1	1	1	1.5	1
		14	2.5	2	2	2	2	2.5	1	1	2	2
		15	2	2	4	3	2.5	2	1	3	3	2.5
		16	3	2.5	4.5	3	2	3	1	3	3	2
		17	4	3	4	4	2	4	1.5	3	4	2
		18	4	4	4	3	2	4	2	3	3.5	2
		19	3	3	2	2	2	3	2	3	3	2
		20	3	2	2	2	2	3	1	2	3	2
		21	2	1	2	1	1	2	1	2	2	1
		22	2	1	1	1	1	2	1	2	2	1
	sFigure2h		WT→Cx3cr1 cre Minclef/+				WT→Cx3cr1 cre Minclef/f
		0	0	0	0	0	0	0	0	0
		1	0	0	0	0	0	0	0	0
		2	0	0	0	0	0	0	0	0
		3	0	0	0	0	0	0	0	0
		4	0	0	0	0	0	0	0	0
		5	0	0	0	0	0	0	0	0
		6	0	0	0	0	0	0	0	0
		7	0	0	0	0	0	0	0	0
		8	0	0	0	0	0	0	0	0
		9	0	0	0	0	0	0	0	0
		10	0	0	0	0	0	0	0	0
		11	0	0	1	0	0	0	0	0
		12	0.5	1	1	1	0.5	0	0.5	1
		13	1	1.5	1.5	2	1	0	1	1.5
		14	1	2	2	1.5	2.5	1	1	2
		15	1	2	3	2	2	1	3	3
		16	1.5	2.5	3.5	2	3	1	3	3
		17	2	3	4	4	4	1.5	3	4
		18	2.5	4	4	3	4	3	3	3.5
		19	3.5	3	3.5	2.5	3	3	3	3
		20	3	2.5	3	2	3	3.5	4	3
		21	3	2	2.5	2	2	2	3	2
		22	3	2	2	1.5	2	2	2	2

## Sheet: sFigure 3
	sFigure 3a		Lck-Cre Minclef/+				Lck-Cre Minclef/f
		IFNγ	1.60219	1.62248	1.59573	1.62015	1.66926	1.65716	1.64682	1.64592
		IL-17A	0.0948526	0.0458305	0.0948458	0.0874886	0.0937171	0.138609	0.0910409	0.142038
			Lck-Cre Minclef/+				Lck-Cre Minclef/f
		IFNγ	0.108197	0.125412	0.0733116	0.0648294	0.127354	0.0938529	0.112587	0.0615392
		IL-17A	1.22655	1.08305	1.11053	1.17863	1.01604	1.22754	1.26212	1.01813
	sFigure 3b		Lck-Cre-Minclef/+					Lck-Cre-Minclef/f
		CD3	46.1	50.4	59.8	50.2	46.2	50.3	54.9	61.1	46.5	62.1
		CD4	26.6	29.2	34.4	25.7	26.6	25.9	29.3	33.3	26.8	34.2
		CD8	18.2	19.8	23.7	23.2	18.5	22.8	24	25.9	18.6	26.1
	sFigure 3c		Lck-Cre-Minclef/+					Lck-Cre-Minclef/f
		CD3	10.39	11.9	15.31	9.31	8.3	13.4	12.9	15.2	11.4	16.3
		CD8	5.21	4.99	5.2	6.1	3.21	7.28	5.84	4.65	3.92	4.12
		CD4	11.6	12.8	15.4	15.3	15	13.9	13.3	14.2	12	16.7
	sFigure 3d		Lck-Cre-Minclef/+					Lck-Cre-Minclef/f
		CD25	31.7	30.8	35.6	42.8	34.7	35.3	42.2	36.3	36.9	31
		CD44	25.21	16.21	17.55	22.4	26.1	28.1	22.8	25.1	24.1	20.2
		MHC-11	9.08	12.6	11.4	16.1	14.2	12.5	10.3	12.3	13.4	16.5
		OX-40	10.5	12.2	12.1	14.1	10.4	12.4	11.3	11.1	13	13.4
	sFigure 3e		Lck-Cre-Minclef/+				Lck-Cre-Minclef/f
		IL-10	7.2	6.1	11	6.2	5.5	10.6	9.3	8.5
		IFN-γ	21.5	24.8	22.1	21.6	30.1	26.1	22.1	19.3
		IL-17	9.2	8.1	11.2	13.6	14.2	12.1	14.1	11.2
		GM-CSF	8.3	11	13.9	12	9.4	11	13.2	14.1

[truncated: 3 more sheets: sFigure 4, sFigure 5, sFigure6]
